# Supplementary material for: Association between Cholesterol Level and the Risk of Hematologic Malignancy According to Menopausal Status: A Korean Nationwide Cohort Study
Source: Biomedicines. 2022 Jul 6;10(7):1617. doi: 10.3390/biomedicines10071617 (PMC9313203; doi:10.3390/biomedicines10071617)
Supplement: Supplementary file 1 [file biomedicines-10-01617-s001.zip]

Archive with 1 entries (1 files):
- biomedicines-1784964-supplementary.pdf
